# Supplementary material for: Mobile Health Intervention Tools Promoting HIV Pre-Exposure Prophylaxis Among Adolescent Girls and Young Women in Sub-Saharan Africa: Scoping Review
Source: JMIR Mhealth Uhealth. 2025 Jun 20;13:e60819. doi: 10.2196/60819 (PMC12228012; doi:10.2196/60819)
Supplement: Multimedia Appendix 1 [file mhealth_v13i1e60819_app1.xlsx]

## Sheet: Sheet1
Study name	Author (year)	Country	Study type	Sample	mHealth intervention	Behaviours targets/outcomes	Key findings
Community PrEP Study	Medina-Marino A (2021) [1]	South Africa	RCT	480 adolescent girls and young women	SMS text message reminders for study visits WhatsApp adherence groups Phone reminders for study visits	3-armed RCT on effectiveness of PrEP adherence support interventions; WhatsApp adherence goup arm, one-to-one arm, control with SMS text message and phone reminders for study visits.	Participant recruitment was initiated on October 22, 2018, with enrolment completion on November 15, 2019. Participant follow-up will continue through November 2022.
DREAMS	Barnabee G (2023) [2]	Namibia	Descriptive	7593 adolescent girls and young women	SMS text message or phone call reminders, nurse-managed SMS text message/phone for questions	Participants received PrEP services via 3 models: community-concierge, community-fixed and hybrid community-clinic model. Community-concierge model provided refills and monitoring at participant-tailored community-based locations, and offered SMS text message/phone visit/refill reminders, and a nurse-managed phone that adolescent girls and young women could SMS text message/call with questions.	2047 adolescent girls and young women were expected for a PrEP refill, but only 254 (12.4%) persisted with PrEP for at least one month. adolescent girls and young women in the community-concierge model were 8.7 times (95% CI: 5.44–13.9) more likely to persist compared to the hybrid community-clinic model, however there were no specific findings related to the effect of the SMS text message and te…
HPTN 082	Velloza J (2020) [3]	South Africa, Zimbabwe	Qualitative	67 adolescent girls and young women	2-way SMS text message as part of SOC	In-depth interviews to explore experiences of stigma, disclosure and PrEP adherence.	Stigma and disclosure challenges were initial concerns but peer adherence cubs empowered many to disclose PrEP use in first six months. Attendance not feasable for all, so suggest offering adherence club content digitally (WhatsApp) to reduce barriers.
	Celum C (2021) [4]	South Africa, Zimbabwe	RCT	451 adolescent girls and young women	2-way SMS text message as part of SOC	RCT with standard adherence support (counseling, 2-way SMS text message, and adherence clubs) or enhanced adherence support with drug level feedback.	At 6 months, 36/179 (21%) of adolescent girls and young women in the enhanced arm had high adherence and 40/184 (22%) in the standard arm, so drug level feedback did not increase adherence. For SMS text message, 1/3 outgoing messages were responded, and good uptake of SMS text message, counseling, and adherence clubs may have been high enough to negate benefits of drug level feedback.
Kirabo	Kreniske P (2023) [5]	Uganda	RCT	200 youth	2-way SMS text message intervention	Information, motivation, and behavior model was used to develop a two-way SMS text message intervention to increase HIV testing and link users to mental health counselling.	The RCT, with a target of 200 youth (including adolescent girls and young women), began in August 2023, and a secondary outcome of the study will be the intervention’s impact on PrEP adoption.
Let's Talk	Busang J (2023) [6]	South Africa	Step-wedge trial	2800 youth	SMS text message reminders	2-armed step-wedge trial, with a primary outcome of PrEP uptake. Control arm will receive the current standard of care, while intervention arm will receive social mobilisation and tailored support, provided by peer navigators and nurse-led mobile clinics.	All participants that start PrEP in the intervention cluster are offered peer-navigator support as well as neutral text message reminders. The 45-month study is ongoing, and data collection is expected to be complete in 2024.
Manicaland study	Moorehouse L (2019) [7]	Zimbabwe	RCT	n/a	1-way SMS text message 'nudges'	SMS text message intervention to improve PrEP adherence among adolescent girls and young women by improving the capacity (“skills”) to take PrEP effectively.	Being evaluated currently using outcomes from the HIV prevention cascade.
MPYA	Haberer J (2021) [8]	Kenya	RCT	348 adolescent girls and young women	Daily SMS text message reminders for PrEP adherence	RCT of PrEP adherence with intervention arm getting personalised daily SMS text message reminders and control getting no reminders.	SMS text message reminders were ineffective in promoting PrEP adherence. Adherence over 24 months was similar by arm (27.0% with SMS text message; 26.6% without SMS text message).
	Haberer J (2021) [9]	Kenya	RCT (JIAS abstract)	348 adolescent girls and young women	Daily SMS text message reminders for PrEP adherence	RCT of PrEP adherence with intervention arm getting personalised daily SMS text message reminders and control getting no reminders.	SMS text message reminders were ineffective in promoting PrEP adherence. Adherence over 24 months was similar by arm (27.0% with SMS text message; 26.6% without SMS text message).
	Haberer J (2022) [10]	Kenya	Prospective study	348 adolescent girls and young women	Daily SMS text message reminders for PrEP adherence Weekly SMS text message surveys	SMS text message surveys to obtain a detailed understanding of PrEP adherence over time and identify predictors of adherence, including repeated measures of HIV risky behaviour.	Participants completed 77% (14,440/18,668) of the SMS text message surveys; 304 (87%) participants provided at least one survey response, and reported behavior/risk perception were not associated with adherence.
	Ngure K (2021) [11]	Kenya	Qualitative	50 adolescent girls and young women	Daily SMS text message reminders for PrEP adherence	Semi-sturctured IDIs with participants from the MYPA RCT for PrEP adherence.	Focused on HIV risk perception and sexual behaviours, not the SMS text message tool. Most reported a high risk of HIV from their their own sexual behaviors and their perceived risk of HIV acquisition was a key motivator for PrEP. During PrEP use, participants felt protected and at less risk. Risky sexual behaviors also decreased due to counseling and HIV testing, as part of PrEP services.
	Ogello V (2023) [12]	Kenya	Qualitative	54 adolescent girls and young women	Daily SMS text message reminders for PrEP adherence	IDIs with participants from the MYPA RCT for PrEP adherence.	Initially, SMS text message reminders were highly acceptable, expressed enthusiasm with reminders, as they were ‘habit forming’ with daily adherence. Overtime, concerns grew about privacy and SMS text message fatigue. Other challenges, included phone loss, poor telephone network, and lack of electricity.
mWACh	Pintye J (2020) [13]	Kenya	Pre/post evaluation	190 adolescent girls and young women	Weekly 2-way SMS text message	Compared PrEP continuation in the period before, versus after mWACh-PrEP implementation, a 2-way SMS text message platform designed to improve PrEP continuation, where participants could communicate directly nurses via SMS text message.	mWACh-PrEP participants more likely to return for their 1st PrEP follow-up (40% vs. 53%) and more likely to continue PrEP at one month (22% vs. 43%) than those before intervention. 99% reported successful receipt of SMS text message and 94% reported that mWACh-PrEP helped understand PrEP better.
	Mogaka JN (2023) [14]	Kenya	RCT	n/a	Weekly 2-way SMS text message	RCT where participants in the intervention arm will receive a customized messaging curriculum via SMS text message for perinatal stages and PrEP adherence.	Enrollment began in March 2022 and is projected to continue until July 2023, with follow-up through March 2024. The study results are expected to be reported in 2025.
POWER	Celum C (2022) [15]	Kenya, South Africa	Prospective study	2550 adolescent girls and young women	SMS text message reminders for study visits WhatsAPP reminders for study visits Telehealth reminders for study visits	Adolescent girls and young women counselled on HIV prevention then given the offered PrEP. Follow-up occurred at 1 month, then quarterly for 3 years. Women reminded of visits through SMS text message, WhatsApp or phone calls.	2397 (94%) initiated PrEP and 749 (31%) had a refill at 1 month. Of adolescent girls and young women reached at 6 months 128/646 (20%) persisted and an additional 92/646 (14%) restarted PrEP after a gap. No correlation between mHealth visit reminders and PrEP persistance.
PrEP SMART	Velloza J (2022) [16]	South Africa	RCT	n/a	Weekly 2-way SMS text message WhatsApp adherence groups	RCT with standard-of-care PrEP counseling with either two-way SMS text message or WhatsApp group adherence, to compare PrEP adherence.	The first participant was enrolled in 30 May 2019, and enrolled 360 participants as of 29 January 2021. Expect participant follow-up and data collection to conclude in January 2022.
SCIP	Heffron R (2019) [17]	Kenya	Pilot	74 HSC	Daily SMS text message survey Tablet-based android app to compliment in-person counselling	Data form SMS text message surveys on fertility tracking and ovulation prediction, PrEP and ART adherence, advised app-based counseling for adherence and peak fertility timing.	70% of daily surveys were fully answered, and 72% (not pregnant) - 81% (pregnant) of HIV negative partners had high PrEP adherence. No evaluation of the app-based counselling or SMS text message surveys influencing PrEP adherence.
	Velloza J (2019) [18]	Kenya	Pilot	74 HSC	Daily SMS text message survey Tablet-based android app to compliment in-person counselling	Data form SMS text message surveys on fertility tracking, ovulation prediction, PrEP and ART adherence, advised app-based counseling for adherence and fertility.	Daily SMS text message was acceptable and feasible, with high response rates. The SMS text message and MEMS Caps data were successfully integrated into a tablet-based application, used during counseling sessions.
References
1	Medina-Marino A, Bezuidenhout D, Hosek S, Barnabas RV, Atujuna M, Bezuidenhout C, Ngwepe P, Peters RP, Little F, Celum CL, Daniels J, Bekker L. The Community PrEP Study: a randomized control trial leveraging community-based platforms to improve access and adherence to pre-exposure prophylaxis to prevent HIV among adolescent girls and young women in South Africa-study protocol. Trials 2021 Jul 26;…
2	Barnabee G, Billah I, Ndeikemona L, Silas L, Ensminger A, MacLachlan E, Korn AK, Mawire S, Fischer-Walker C, Ashipala L, Forster N, O'Malley G, Velloza J. PrEP uptake and early persistence among adolescent girls and young women receiving services via community and hybrid community-clinic models in Namibia. PLoS One 2023 Aug 30; 18(8):e0289353
3	Velloza J, Khoza N, Scorgie F, Chitukuta M, Mutero P, Mutiti K, Mangxilana N, Nobula L, Bulterys MA, Atujuna M, Hosek S, Heffron R, Bekker L, Mgodi N, Chirenje M, Celum C, Delany-Moretlwe S, HPTN 082 study group. The influence of HIV-related stigma on PrEP disclosure and adherence among adolescent girls and young women in HPTN 082: a qualitative study. J Int AIDS Soc 2020 Mar 06; 23(3):e25463
4	Celum C, Hosek S, Tsholwana M, Kassim S, Mukaka S, Dye BJ, Pathak S, Mgodi N, Bekker L, Donnell DJ, Wilson E, Yuha K, Anderson PL, Agyei Y, Noble H, Rose SM, Baeten JM, Fogel JM, Adeyeye A, Wiesner L, Rooney J, Delany-Moretlwe S. PrEP uptake, persistence, adherence, and effect of retrospective drug level feedback on PrEP adherence among young women in southern Africa: Results from HPTN 082, a ran…
5	Kreniske P, Namuyaba OI, Kasumba R, Namatovu P, Ssewamala F, Wingood G, Wei Y, Ybarra ML, Oloya C, Tindyebwa C, Ntulo C, Mujune V, Chang LW, Mellins CA, Santelli JS. Mobile phone technology for preventing HIV and related youth health problems, sexual health, mental health, and substance use problems in southwest Uganda (Youth Health SMS): Protocol for a pilot randomized controlled trial. JMIR Res…
6	Busang J, Zuma T, Herbst C, Okesola N, Chimbindi N, Dreyer J, Mtshali N, Smit T, Ngubane S, Hlongwane S, Gumede D, Jalazi A, Mdluli S, Bird K, Msane S, Danisa P, Hanekom W, Lebina L, Behuhuma N, Hendrickson C, Miot J, Seeley J, Harling G, Jarolimova J, Sherr L, Copas A, Baisley K, Shahmanesh M. Thetha Nami ngithethe nawe (Let's Talk): a stepped-wedge cluster randomised trial of social mobilisatio…
7	Moorhouse L, Schaefer R, Thomas R, Nyamukapa C, Skovdal M, Hallett TB, Gregson S. Application of the HIV prevention cascade to identify, develop and evaluate interventions to improve use of prevention methods: examples from a study in east Zimbabwe. J Int AIDS Soc 2019 Jul 22; 22 Suppl 4(Suppl Suppl 4):e25309
8	Haberer JE, Bukusi EA, Mugo NR, Pyra M, Kiptinness C, Oware K, Garrison LE, Thomas KK, Musinguzi N, Morrison S, Anderson PL, Ngure K, Baeten JM, MPYA Study Team (author group that includes: Haberer JE, Baeten JM, Bukusi EA, Mugo N, Ngure K, Barnabas R, Thirumurthy H, Katz I, Oware K, Odoyo J, Aswani L, Juma L, Koyo E, Rono B, Cheruiot S, Ogello V, Okumu L, Kwach V, Obiero A, Njuguna S, Akinyi MF,…
9	Haberer J, Mugo N, Bukusi E, Pyra M, Oware K, Kiptinness C, Thomas K, Garrison L, Musinguzi N, Morrison S, Anderson P, Ngure K, Baeten JM. SMS reminders did not improve PrEP adherence in a randomized controlled trial among young Kenyan women. J Int AIDS Soc 2021; 24(S1):e25659. Abstract OA07.01, pp 18.
10	Haberer J, Mugo N, Bukusi E, Ngure K, Kiptinness C, Oware K, Garrison LE, Musinguzi N, Pyra M, Valenzuela S, Thomas KK, Anderson PL, Thirumurthy H, Baeten JM. Understanding pre-exposure prophylaxis adherence in young women in Kenya. J Acquir Immune Defic Syndr 2022 Mar 01; 89(3):251-260
11	Ngure K, Thuo N, Ogello V, Kiptinness C, Kamolloh K, Burns BFO, Mugo NR, Bukusi EA, Garrison L, Baeten JM, Haberer JE. Dynamic perceived HIV risk and sexual behaviors among young women enrolled in a PrEP trial in Kenya: a qualitative study. Front Reprod Health 2021 Aug 12; 3:637869
12	Ogello V, Ngure K, Thuo N, Burns B, Rono B, Oware K, Kiptiness C, Mugo N, Bukusi E, Garrison L, Baeten JM, Haberer JE. "Yes, I'm reminded, but it doesn't mean I'm taking them": Experiences with short message service reminder use in real-time monitoring of HIV PrEP among young women in Kenya. AIDS Behav 2023 Jan 30; 27(1):65-74
13	Pintye J, Rogers Z, Kinuthia J, Mugwanya KK, Abuna F, Lagat H, Sila J, Kemunto V, Baeten JM, John-Stewart G, Unger JA. Two-way short message service (SMS) communication may increase pre-exposure prophylaxis continuation and adherence among pregnant and postpartum women in Kenya. Glob Health Sci Pract 2020 Mar 05; 8(1):55-67
14	Mogaka JN, Otieno FA, Akim E, Beima-Sofie K, Dettinger J, Gomez L, Marwa M, Odhiambo B, Ngure K, Ronen K, Sharma M, John-Stewart G, Richardson B, Stern J, Unger J, Udren J, Watoyi S, Pintye J, Kinuthia J. A text messaging-based support intervention to enhance pre-exposure prophylaxis for HIV prevention adherence during pregnancy and breastfeeding: protocol for a randomized controlled trial. JMIR …
15	Celum CL, Bukusi EA, Bekker LG, Delany-Moretlwe S, Kidoguchi L, Omollo V, Rousseau E, Travill D, Morton JF, Mogaka F, O'Malley G, Barnabee G, van der Straten A, Donnell D, Parikh UM, Kudrick L, Anderson PL, Haberer JE, Wu L, Heffron R, Johnson R, Morrison S, Baeten JM, POWER Study Team. PrEP use and HIV seroconversion rates in adolescent girls and young women from Kenya and South Africa: the POWE…
16	Velloza J, Poovan N, Ndlovu N, Khoza N, Morton JF, Omony J, Mkwanazi E, Grabow C, Donnell D, Munthali R, Baeten JM, Hosek S, Celum C, Delany-Moretlwe S. Adaptive HIV pre-exposure prophylaxis adherence interventions for young South African women: Study protocol for a sequential multiple assignment randomized trial. PLoS One 2022 Apr 13; 17(4):e0266665
17	Heffron R, Ngure K, Velloza J, Kiptinness C, Quame-Amalgo J, Oluch L, Thuo N, Njoroge J, Momanyi R, Gakuo S, Mbugua S, Morrison S, Haugen H, Chohan B, Celum C, Baeten JM, Mugo N. Implementation of a comprehensive safer conception intervention for HIV-serodiscordant couples in Kenya: uptake, use and effectiveness. J Int AIDS Soc 2019 Apr; 22(4):e25261
18	Velloza J, Ngure K, Kiptinness C, Quame-Amaglo J, Thuo N, Dew K, Kimani M, Gakuo S, Unger JA, Kolko B, Baeten JM, Celum C, Mugo N, Heffron R. A clinic-based tablet application to support safer conception among HIV serodiscordant couples in Kenya: feasibility and acceptability study. Mhealth 2019 Feb; 5:4-4
