# Supplementary material for: Mobile Health Intervention Tools Promoting HIV Pre-Exposure Prophylaxis Among Adolescent Girls and Young Women in Sub-Saharan Africa: Scoping Review
Source: JMIR Mhealth Uhealth. 2025 Jun 20;13:e60819. doi: 10.2196/60819 (PMC12228012; doi:10.2196/60819)
Supplement: Multimedia Appendix 2 [file mhealth_v13i1e60819_app2.xlsx]

## Sheet: Sheet1
Study name	Author (year)	Country	Study type	Sample	mHealth intervention	Behaviours targets/outcomes	Key findings
Community PrEP Study	Medina-Marino A (2021) [1]	South Africa	RCT	480 adolescent girls and young women	SMS text message reminders for study visits WhatsApp adherence groups Phone reminders for study visits	3-armed RCT on effectiveness of PrEP adherence support interventions; WhatsApp goup arm, one-to-one arm, control with SMS text message and phone reminders.	Participant recruitment was initiated on October 22, 2018, with enrolment completion on November 15, 2019. Participant follow-up will continue through November 2022.
DREAMS	Lavoie MC (2023) [2]	Botswana	Formative	131 adolescent girls and young women	peer delivered mHealth interventions (ex. WhatsApp)	Formative study that assessed the feasibility and acceptability of providing peer-delivered mHealth interventions (ex. WhatsApp groups) to support PrEP use among 131 adolescent girls and young women.	Feasibility was high: 89% owned a mobile phone, 97% used WhatsApp in last year. 85% showed interested in a peer-delivered mHealth intervention, 79% preferred SMS text message/phone reminders for PrEP refills, and the average Acceptability of Intervention Measure was 3.8/5.
Jichunge	Mauka W (2021) [3]	Tanzania	App development	60 women (including 35 female sex workers)	Smartphone app (iOS, Android)	Describes participatory design approach in developing the Jichunge mobile app to improve PrEP adherence to PrEP.	A participatory design was useful in identifying and validating population-specific features and improve usability. Participants also suggested valuable info for the app, and auxilary plaforms.
	Mbotwa C (2022) [4]	Tanzania	Quasi-experimental design	470 female sex workers	Smartphone app (iOS, Android)	Interviews and user data from the app were used to identify optimal use (not effectiveness) of a smartphone app for PrEP adherence.	Optimal use was 46.4%, but was higher among women >35, higher education, higher PrEP awareness, less social support, and social media experience.
Masibambane- Ladies Chat	Hanass-Hancock J (2023) [5]	South Africa	development	n/a	Interactive WhatsApp workshop to promote PrEP	Describes developing an online interactive workshop to promote PrEP uptake and knowledge from existing group-based interventions.	WhatsApp was most accessible platform, but a hybrid approach, with chat box and live sessions, and mixed communication styles (verbal, written, emoji), enabled participant interactions.
MSF PrEP Pilot	Cassidy T (2022) [6]	South Africa	observational cohort	224 adolescent girls and young women	WhatsApp adherence groups	WhatsApp group as part of care package for PrEP uptake and adherence, where participants could engage with study staff and each other.	164 (73.2%) initiated PrEP. At one-month, 17.7% (29/164) had high adherence (defined as >=700 fmol/punch (equivalent of >=4 pills/week)), however this dropped to 12.2% (20/164) at month 18.
NCT03565575	Thomas R (2019) [7]	Zimbabwe	RCT	1200 adolescent girls and young women	Interactive digital tablet-based counselling	RCT evaluating PrEP uptake in a control versus an intervention arm with interactive tablet-based counselling.	Recruitment began 7 July 2018 and is expected to be completed by 31 December 2019. Follow-up data collection will be completed by 31 August 2020.
POWER	Celum C (2022) [8]	Kenya, South Africa	Prospective study	2550 adolescent girls and young women	SMS text message reminders for study visits WhatsApp reminders for study visits Phone reminders for study visits	Adolescent girls and young women counselled on HIV prevention then given the offered PrEP. Follow-up occurred at 1 month, then quarterly for 3 years. Women reminded of visits through SMS text message, WhatsApp or phone calls.	2397 (94%) initiated PrEP and 749 (31%) had a refill at 1 month. Of adolescent girls and young women reached at 6 months 128/646 (20%) persisted and an additional 92/646 (14%) restarted PrEP after a gap. No correlation between mHealth visit reminders and PrEP persistance.
PrEP SMART	Velloza J (2022) [9]	South Africa	RCT	n/a	Weekly 2-way SMS text message WhatsApp adherence groups	Participants are randomized 1:1 to standard-of-care PrEP counseling with either two-way SMS text message or WhatsApp group adherence support over 9 months.	The first participant was enrolled in 30 May 2019, and enrolled 360 participants as of 29 January 2021. Expect participant follow-up and data collection to conclude in January 2022.
SCIP	Heffron R (2019) [10]	Kenya	Pilot	74 HSC	Daily SMS text message survey Tablet-based android app to compliment in-person counselling	Data form SMS text message surveys on fertility tracking and ovulation prediction, PrEP and ART adherence, advised app-based counseling for adherence and peak fertility timing.	70% of daily surveys were fully answered, and 72% (not pregnant) - 81% (pregnant) of HIV negative partners had high PrEP adherence. No evaluation of the app-based counselling or SMS text message surveys influencing PrEP adherence.
	Velloza J (2019) [11]	Kenya	Pilot	74 HSC	Daily SMS text message survey Tablet-based android app to compliment in-person counselling	Data form SMS text message surveys on fertility tracking and ovulation prediction, PrEP and ART adherence, advised app-based counseling for adherence and peak fertility timing.	Daily SMS text message was acceptable and feasible means to track indicators, with high response rates. The SMS text message and MEMS Caps data were successfully integrated into a tablet-based application, used during counseling sessions for fertility timing, PrEP and ART adherence.
Sisters with a Voice	Matambanadzo P (2021) [12]	Zimbabwe	Observational	6539 female sex workers	WhatsApp peer educator chat Virtual appointment scheduling Telehealth adherence counselling	Due to COVID, in April 2020, DSD models, including online appointment scheduling, WhatsApp, and telehealth were scsled up for PrEP uptake.	Before changes, PrEP uptake was <25% (315 initiations or fewer) per month, then beginning May 2020, PrEP uptake increased monthly, peaking at an initiation rate of 51% (n = 1360) in Sept 2020.
References
1	Medina-Marino A, Bezuidenhout D, Hosek S, Barnabas RV, Atujuna M, Bezuidenhout C, Ngwepe P, Peters RP, Little F, Celum CL, Daniels J, Bekker L. The Community PrEP Study: a randomized control trial leveraging community-based platforms to improve access and adherence to pre-exposure prophylaxis to prevent HIV among adolescent girls and young women in South Africa-study protocol. Trials 2021 Jul 26;…
2	Lavoie MC, Okui L, Blanco N, Stoebenau K, Magidson JF, Gokatweng G, Ikgopoleng K, Charurat ME, Ndwapi N. Feasibility and acceptability of peer-delivered interventions using mHealth for PrEP services among adolescent girls and young women in DREAMS program in Botswana. Glob Health Action 2023 Dec 31; 16(1):2231256
3	Mauka W, Mbotwa C, Moen K, Lichtwarck HO, Haaland I, Kazaura M, Leyna GH, Leshabari MT, Mmbaga EJ. Development of a mobile health application for HIV prevention among at-risk populations in urban settings in East Africa: a participatory design approach. JMIR Form Res 2021 Oct 07; 5(10):e23204
4	Mbotwa C, Kazaura M, Moen K, Leshabari M, Metta E, Leyna G, Mmbaga EJ. Predictors of mHealth use in promoting adherence to pre-exposure prophylaxis among female sex workers: an evaluation of the Jichunge intervention in Dar es Salaam, Tanzania. BMC Health Serv Res 2022 Jul 04; 22(1):859
5	Hanass-Hancock J, Bhengu N, Exner T, Magusthwa S, Harrison A, Dolezal C, Miller L, Bauman L, Hoffman S. Masibambane-Ladies Chat: Developing an online gender-enhanced PrEP information-motivation workshop for young South African women. AIDS Educ Prev 2023 Feb; 35(1):14-35
6	Cassidy T, Ntuli N, Kilani C, Malabi N, Rorwana B, Mutseyekwa T, O'Connell R, Steele SJ, Ndlovu Z, Ellman T, de Azevedo V, Pfaff C, Nelson A, Duran LT. Delivering PrEP to young women in a low-income setting in South Africa: lessons for providing both convenience and support. AIDS Behav 2022 Jan 14; 26(1):147-159
7	Thomas R, Skovdal M, Galizzi MM, Schaefer R, Moorhouse L, Nyamukapa C, Maswera R, Mandizvidza P, Hallett TB, Gregson S. Improving risk perception and uptake of pre-exposure prophylaxis (PrEP) through interactive feedback-based counselling with and without community engagement in young women in Manicaland, East Zimbabwe: study protocol for a pilot randomized trial. Trials 2019 Dec 02; 20(1):668
8	Celum CL, Bukusi EA, Bekker LG, Delany-Moretlwe S, Kidoguchi L, Omollo V, Rousseau E, Travill D, Morton JF, Mogaka F, O'Malley G, Barnabee G, van der Straten A, Donnell D, Parikh UM, Kudrick L, Anderson PL, Haberer JE, Wu L, Heffron R, Johnson R, Morrison S, Baeten JM, POWER Study Team. PrEP use and HIV seroconversion rates in adolescent girls and young women from Kenya and South Africa: the POWE…
9	Velloza J, Poovan N, Ndlovu N, Khoza N, Morton JF, Omony J, Mkwanazi E, Grabow C, Donnell D, Munthali R, Baeten JM, Hosek S, Celum C, Delany-Moretlwe S. Adaptive HIV pre-exposure prophylaxis adherence interventions for young South African women: Study protocol for a sequential multiple assignment randomized trial. PLoS One 2022 Apr 13; 17(4):e0266665
10	Heffron R, Ngure K, Velloza J, Kiptinness C, Quame-Amalgo J, Oluch L, Thuo N, Njoroge J, Momanyi R, Gakuo S, Mbugua S, Morrison S, Haugen H, Chohan B, Celum C, Baeten JM, Mugo N. Implementation of a comprehensive safer conception intervention for HIV-serodiscordant couples in Kenya: uptake, use and effectiveness. J Int AIDS Soc 2019 Apr; 22(4):e25261
11	Velloza J, Ngure K, Kiptinness C, Quame-Amaglo J, Thuo N, Dew K, Kimani M, Gakuo S, Unger JA, Kolko B, Baeten JM, Celum C, Mugo N, Heffron R. A clinic-based tablet application to support safer conception among HIV serodiscordant couples in Kenya: feasibility and acceptability study. Mhealth 2019 Feb; 5:4-4
12	Matambanadzo P, Busza J, Mafaune H, Chinyanganya L, Machingura F, Ncube G, Steen R, Phillips A, Cowan FM. "It went through the roof": an observation study exploring the rise in PrEP uptake among Zimbabwean female sex workers in response to adaptations during Covid-19. J Int AIDS Soc 2021 Oct 28; 24 Suppl 6(Suppl 6):e25813
