# Supplementary material for: Mobile Health Intervention Tools Promoting HIV Pre-Exposure Prophylaxis Among Adolescent Girls and Young Women in Sub-Saharan Africa: Scoping Review
Source: JMIR Mhealth Uhealth. 2025 Jun 20;13:e60819. doi: 10.2196/60819 (PMC12228012; doi:10.2196/60819)
Supplement: Multimedia Appendix 3 [file mhealth_v13i1e60819_app3.xlsx]

## Sheet: Sheet1
mHealth intervention	Study name	Author (year)	Country	Study type	Sample	mHealth intervention	Behaviours targets/outcomes	Key findings
Telehealth	DREAMS	Barnabee G (2023) [1]	Namibia	Descriptive	7593 adolescent girls and young women	SMS text message or phone call reminders, nurse-managed SMS text message/phone for questions	Participants received PrEP services via 3 models: community-concierge, community-fixed and hybrid community-clinic model. Community-concierge model provided refills and monitoring at participant-tailored community-based locations, and offered SMS text message/phone visit/refill reminders, and a nurse-managed phone that adolescent girls and young women could SMS text message/phone with questions.	2047 adolescent girls and young women were expected for a PrEP refill, but only 254 (12.4%) persisted with PrEP for at least one month. adolescent girls and young women in the community-concierge model were 8.7 times (95% CI: 5.44–13.9) more likely to persist compared to the hybrid community-clinic model, however there were no specific findings related to the effect of the SMS text message and te…
	Let's Talk	Busang J (2023) [2]	South Africa	Stepped-wedge trial	2800 youth	SMS text message/phone reminders, phone hotline	2-armed stepped-wedge trial, with a primary outcome of PrEP uptake. Control arm will receive the current standard of care, while intervention arm will receive social mobilisation and tailored support, provided by peer navigators and nurse-led mobile clinics.	All participants that start PrEP in the intervention cluster are offered peer-navigator support as well as neutral text message or phone call reminders. Intervention participants also have access to 24/7 phone hotline for support and clinical guidance. The 45-month study is ongoing, and data collection is expected to be complete in 2024.
	3Ps for Prevention Study	Celum C (2020) [3]	South Africa	RCT within a prospective cohort	200 women	Drug-level feedback provided by phone (or home visit) at month 4	Increase PrEP adherence with incentive of 200 Rand shopping voucher ($13 US) at Months 2, 3 and 4, conditioned on high intracellular tenofovir diphosphate (TFV-DP) levels in dried blood spots; Control condition was drug-level feedback only	At Month 3, the mean TFV-DP level was 822 fmol/punch (SD 522) in the incentive group and 689 fmol/punch (SD 546) in the control group (p = 0.11). Forty-five (56%) of 85 women in the incentive group and 35 (41%) of 85 women in the control group had TFV-DP levels ≥700 fmol/punch (RR 1.35; 95% CI 0.98, 1.86; p = 0.067). There was insufficient retention on PrEP at the 6 and 12-month secondary outcome…
	POWER	Celum C (2022) [4]	Kenya, South Africa	Prospective study	2550 adolescent girls and young women	SMS text message reminders for study visits WhatsAPP reminders for study visits Phone reminders for study visits	Adolescent girls and young women counselled on HIV prevention then given the offered PrEP. Follow-up occurred at 1 month, then quarterly for 3 years. Women reminded of visits through SMS text message, WhatsApp or phone calls.	2397 (94%) initiated PrEP and 749 (31%) had a refill at 1 month. Of adolescent girls and young women reached at 6 months 128/646 (20%) persisted and an additional 92/646 (14%) restarted PrEP after a gap. No correlation between mHealth visit reminders and PrEP persistance.
	Community PrEP Study	Medina-Marino A (2021) [5]	South Africa	RCT	480 adolescent girls and young women	SMS text message reminders for study visits WhatsApp adherence groups Phone reminders for study visits	3-armed RCT on effectiveness of PrEP adherence support interventions; WhatsApp adherence goup arm, one-to-one arm, control with SMS text message and phone reminders for study visits.	Participant recruitment was initiated on October 22, 2018, with enrolment completion on November 15, 2019. Participant follow-up will continue through November 2022.
	Sisters with a Voice	Matambanadzo P (2021) [6]	Zimbabwe	Observational	6539 female sex workers	WhatsApp peer educator chat Virtual appointment scheduling Telehealth adherence counselling	Due to COVID, in April 2020, DSD models, including WhatsApp, and telehealth were scaled up for PrEP uptake.	Before changes, PrEP uptake was <25% (315 initiations or fewer) per month, then beginning May 2020, PrEP uptake increased monthly, peaking at an initiation rate of 51% (n = 1360) in Sept 2020.
Website	CHARISMA	Hartmann M (2023) [7]	South Africa	Pilot	159 women	relationship counselling mobisite	Mobisite designed to mitigate relationship barriers to PrEP, like intimate partner violence (IPV) was adapted (with HCD and workshops) from existing counsellor-administered HIV prevention and relationship counselling interventions. The mobisite was further refined by beta-testing with 81 women.	In pilot, adolescent girls and young women rated the website 4.5 stars out of 5, found the website useful (4.5 out of 5), safe (4.5 out of 5), and had minimal confidentiality concerns (1.8 out of 5). Based on findings, the authors suggest that future research should evaluate health impact, including PrEP uptake and continuation, however no supplementary protocols were found.
	ePrEP	Kiptinness C (2023) [8]	Kenya	Pilot	500 general population	online pharmacy website	Potential participants can order an HIV self-test from MYDAWA (delivery location of their choice), then upload a pic of their result and attend a telemedicine consult with a MYDAWA clinician to screen and provide counselling for PrEP. Eligible participants will be prescribed free 30-day PrEP supply and have it delivered.	PrEP initiation and continuation, PEP-to-PrEP transition, and implementation outcomes like feasibility, acceptability and costs, will all be measured. The study period is 18 months, however no expected date of completion was provided.
	MyPrEP	Celum C (2023) [9]	South Africa	RCT	386 adolescent girls and young women	client-facing DST mobisite	Control group received a general health website, while intervention group received MyPrEP DST mobisite, aimed to improve risk perception, PrEP knowledge, decision-making and motivation, to facilitate PrEP delivery. The DST presented available HIV prevention optionsimpartially, and supported users to make informed decisions like PrEP initiation.	PrEP initiation was similar across both groups, with 97% initiating in the MyPrEP group and 94% in the control group, however, PrEP persistence at one month (determined by a documented PrEP refill) was 19% in the MyPrEP group and only 10% in the control group (OR 1.97, 95% CI 1.08–3.69)
	PrEP Communications Accelerator	Schwartz K (2018) [10]	Kenya	development	530 (including adolescent girls and young women and female sex workers)	Website	Describes development of a digital comms tool that creates bespoke demand generation strategies for PrEP in sub-Saharan Africa.	Tool provides customised demand generation strategies that use evidence to suggest media channels and communication tactics for targeted audiences (including adolescent girls and young women and female sex workers). The outputs, however, have not yet been evaluated.
Video	3Ps for Prevention Study	Morton J (2020) [11]	South Africa	Qualitative	320 adolescent girls and young women	Video for PrEP demand generation	Survey on PrEP interest conducted after adolescent girls and young women watched a 90-second PrEP demand creation video.	300 responded and most (220; 73%) reported interest in learning more about PrEP. Regular sex with a primary partner and being in a relationship for <6 months were associated with PrEP interest.
References
1	Barnabee G, Billah I, Ndeikemona L, Silas L, Ensminger A, MacLachlan E, Korn AK, Mawire S, Fischer-Walker C, Ashipala L, Forster N, O'Malley G, Velloza J. PrEP uptake and early persistence among adolescent girls and young women receiving services via community and hybrid community-clinic models in Namibia. PLoS One 2023 Aug 30; 18(8):e0289353
2	Busang J, Zuma T, Herbst C, Okesola N, Chimbindi N, Dreyer J, Mtshali N, Smit T, Ngubane S, Hlongwane S, Gumede D, Jalazi A, Mdluli S, Bird K, Msane S, Danisa P, Hanekom W, Lebina L, Behuhuma N, Hendrickson C, Miot J, Seeley J, Harling G, Jarolimova J, Sherr L, Copas A, Baisley K, Shahmanesh M. Thetha Nami ngithethe nawe (Let's Talk): a stepped-wedge cluster randomised trial of social mobilisatio…
3	Celum CL, Gill K, Morton JF, Stein G, Myers L, Thomas KK, McConnell M, van der Straten A, Baeten JM, Duyver M, Mendel E, Naidoo K, Dallimore J, Wiesner L, Bekker L. Incentives conditioned on tenofovir levels to support PrEP adherence among young South African women: a randomized trial. J Int AIDS Soc 2020 Nov 28; 23(11):e25636
4	Celum CL, Bukusi EA, Bekker LG, Delany-Moretlwe S, Kidoguchi L, Omollo V, Rousseau E, Travill D, Morton JF, Mogaka F, O'Malley G, Barnabee G, van der Straten A, Donnell D, Parikh UM, Kudrick L, Anderson PL, Haberer JE, Wu L, Heffron R, Johnson R, Morrison S, Baeten JM, POWER Study Team. PrEP use and HIV seroconversion rates in adolescent girls and young women from Kenya and South Africa: the POWE…
5	Medina-Marino A, Bezuidenhout D, Hosek S, Barnabas RV, Atujuna M, Bezuidenhout C, Ngwepe P, Peters RP, Little F, Celum CL, Daniels J, Bekker L. The Community PrEP Study: a randomized control trial leveraging community-based platforms to improve access and adherence to pre-exposure prophylaxis to prevent HIV among adolescent girls and young women in South Africa-study protocol. Trials 2021 Jul 26;…
6	Matambanadzo P, Busza J, Mafaune H, Chinyanganya L, Machingura F, Ncube G, Steen R, Phillips A, Cowan FM. "It went through the roof": an observation study exploring the rise in PrEP uptake among Zimbabwean female sex workers in response to adaptations during Covid-19. J Int AIDS Soc 2021 Oct 28; 24 Suppl 6(Suppl 6):e25813
7	Hartmann M, Roberts ST, Triplett N, Tenza S, Maboa O, Mampuru L, Mayisela N, Mbewe D, Tolley EE, Reddy K, Palanee-Phillips T, Montgomery ET. Development of a relationship counselling website to identify and mitigate risk of intimate partner violence in the context of women's PrEP use. PLOS Digit Health 2023 Aug 14; 2(8):e0000329
8	Kiptinness C, Naik P, Thuo N, Malen RC, Dettinger JC, Pintye J, Rafferty M, Jomo E, Nyamasyo N, Wood T, Isabelli P, Morris S, Hattery D, Stergachis A, Were D, Sharma M, Ngure K, Mugambi ML, Ortblad KF. Online HIV prophylaxis delivery: Protocol for the ePrEP Kenya pilot study. Front Public Health 2023 Feb 24; 11:1054559
9	Celum C, Seidman D, Travill D, Dehlendorf C, Gumede S, Zewdie K, Wilson W, Morton JF, Baeten JM, Donnell D, Delany-Moretlwe S. A decision support tool has similar high PrEP uptake and increases early PrEP persistence in adolescent girls and young women in South Africa: results from a randomized controlled trial. J Int AIDS Soc 2023 Aug 27; 26(8):e26154
10	Schwartz K, Ferrigno B, Vining S, Gomez A, Briedenhann E, Gardiner E, Jeckonia P, Torjesen K. PrEP Communications Accelerator: a digital demand creation tool for sub-Saharan Africa. Sex. Health 2018; 15(6):570
11	Morton JF, Myers L, Gill K, Bekker L, Stein G, Thomas KK, Duyver M, van der Straten A, McConnell M, Aunger R, Curtis V, de Witt Huberts J, Van Damme L, Baeten JM, Celum C. Evaluation of a behavior-centered design strategy for creating demand for oral PrEP among young women in Cape Town, South Africa. Gates Open Res 2020 Jul 3; 4:29
